# Supplementary material for: Wheat and Barley Grass Juice Addition to a Plant-Based Feed Improved Growth and Flesh Quality of Common Carp (Cyprinus carpio)
Source: Animals (Basel). 2022 Apr 17;12(8):1046. doi: 10.3390/ani12081046 (PMC9031860; doi:10.3390/ani12081046)
Supplement: Supplementary file 1 [file animals-12-01046-s001.zip]

Archive with 1 entries (1 files):
- animals-1614235-supplementaryed.pdf
